# Supplementary material for: The impact of software and criteria on the selection of best-fit nucleotide substitution models for molecular evolutionary genetic analysis
Source: PLoS One. 2025 Mar 26;20(3):e0319774. doi: 10.1371/journal.pone.0319774 (PMC11940733; doi:10.1371/journal.pone.0319774)
Supplement: S1 Table — (XLSX) [file pone.0319774.s004.xlsx]

## Sheet: Table S1
Supplementary Table S1. List of the 88 nucleotide substitution models sorted by ModelTest-NG.
Number	Model
1	JC
2	JC+I
3	JC+G4
4	JC+I+G4
5	F81
6	F81+I
7	F81+G4
8	F81+I+G4
9	K80
10	K80+I
11	K80+G4
12	K80+I+G4
13	HKY
14	HKY+I
15	HKY+G4
16	HKY+I+G4
17	TrNef
18	TrNef+I
19	TrNef+G4
20	TrNef+I+G4
21	TrN
22	TrN+I
23	TrN+G4
24	TrN+I+G4
25	TPM2
26	TPM2+I
27	TPM2+G4
28	TPM2+I+G4
29	TPM2uf
30	TPM2uf+I
31	TPM2uf+G4
32	TPM2uf+I+G4
33	TPM3
34	TPM3+I
35	TPM3+G4
36	TPM3+I+G4
37	TPM3uf
38	TPM3uf+I
39	TPM3uf+G4
40	TPM3uf+I+G4
41	TPM1
42	TPM1+I
43	TPM1+G4
44	TPM1+I+G4
45	TPM1uf
46	TPM1uf+I
47	TPM1uf+G4
48	TPM1uf+I+G4
49	TIM2ef
50	TIM2ef+I
51	TIM2ef+G4
52	TIM2ef+I+G4
53	TIM2
54	TIM2+I
55	TIM2+G4
56	TIM2+I+G4
57	TIM3ef
58	TIM3ef+I
59	TIM3ef+G4
60	TIM3ef+I+G4
61	TIM3
62	TIM3+I
63	TIM3+G4
64	TIM3+I+G4
65	TIM1ef
66	TIM1ef+I
67	TIM1ef+G4
68	TIM1ef+I+G4
69	TIM1
70	TIM1+I
71	TIM1+G4
72	TIM1+I+G4
73	TVMef
74	TVMef+I
75	TVMef+G4
76	TVMef+I+G4
77	TVM
78	TVM+I
79	TVM+G4
80	TVM+I+G4
81	SYM
82	SYM+I
83	SYM+G4
84	SYM+I+G4
85	GTR
86	GTR+I
87	GTR+G4
88	GTR+I+G4
