# Supplementary material for: The impact of software and criteria on the selection of best-fit nucleotide substitution models for molecular evolutionary genetic analysis
Source: PLoS One. 2025 Mar 26;20(3):e0319774. doi: 10.1371/journal.pone.0319774 (PMC11940733; doi:10.1371/journal.pone.0319774)
Supplement: S2 Table — (XLSX) [file pone.0319774.s005.xlsx]

## Sheet: Table S2
Supplementary Table S2. Specific command lines used for statistical selection of best-fit models of nucleotide substitution.
Tool	Command line
jModelTest2	java -jar jModelTest.jar -d alignment.phy -s 11 -f -i -g 4 -t ML -AIC -AICc -BIC -S BEST −p −a −w
ModelTest-NG	modeltest-ng -i alignment.phy
IQ-TREE	iqtree -s alignment.phy -m TESTONLY
