# Supplementary material for: The impact of software and criteria on the selection of best-fit nucleotide substitution models for molecular evolutionary genetic analysis
Source: PLoS One. 2025 Mar 26;20(3):e0319774. doi: 10.1371/journal.pone.0319774 (PMC11940733; doi:10.1371/journal.pone.0319774)
Supplement: S3 Table — Adapted from http://www.iqtree.org/doc/Substitution-Models on December 11, 2024. (XLSX) [file pone.0319774.s006.xlsx]

## Sheet: Table S3
Supplementary Table S3. All common DNA susbtitution models (ordered by complexity). Adapted from http://www.iqtree.org/doc/Substitution-Models on December 11, 2024.
Model	df	Explanation	Code
JC or JC69	0	Equal substitution rates and equal base frequencies (Jukes and Cantor, 1969).	00000
F81	3	Equal rates but unequal base freq. (Felsenstein, 1981).	00000
K80 or K2P	1	Unequal transition/transversion rates and equal base freq. (Kimura, 1980).	10010
HKY or HKY85	4	Unequal transition/transversion rates and unequal base freq. (Hasegawa, Kishino and Yano, 1985).	10010
TN or TN93	5	Like HKY but unequal purine/pyrimidine rates (Tamura and Nei, 1993).	10020
TNe	2	Like TN but equal base freq.	10020
K81* or K3P	2	Three substitution types model and equal base freq. (Kimura, 1981).	12210
K81u	5	Like K81 but unequal base freq.	12210
TPM2	2	AC=AT, AG=CT, CG=GT and equal base freq.	10212
TPM2u	5	Like TPM2 but unequal base freq.	10212
TPM3	2	AC=CG, AG=CT, AT=GT and equal base freq.	12012
TPM3u	5	Like TPM3 but unequal base freq.	12012
TIM	6	Transition model, AC=GT, AT=CG and unequal base freq.	12230
TIMe	3	Like TIM but equal base freq.	12230
TIM2	6	AC=AT, CG=GT and unequal base freq.	10232
TIM2e	3	Like TIM2 but equal base freq.	10232
TIM3	6	AC=CG, AT=GT and unequal base freq.	12032
TIM3e	3	Like TIM3 but equal base freq.	12032
TVM	7	Transversion model, AG=CT and unequal base freq.	12314
TVMe	4	Like TVM but equal base freq.	12314
SYM	5	Symmetric model with unequal rates but equal base freq. (Zharkikh, 1994).	12345
GTR	8	General time reversible model with unequal rates and unequal base freq. (Tavare, 1986).	12345
* From https://www.phylo.org/pdf_docs/jmodeltest-2.1.6-manual.pdf TPM1=K81
