# Supplementary material for: The impact of software and criteria on the selection of best-fit nucleotide substitution models for molecular evolutionary genetic analysis
Source: PLoS One. 2025 Mar 26;20(3):e0319774. doi: 10.1371/journal.pone.0319774 (PMC11940733; doi:10.1371/journal.pone.0319774)
Supplement: S4 Table — (XLSX) [file pone.0319774.s007.xlsx]

## Sheet: Table S4
Supplementary Table S4. Results of statistical selection of best-fit models of nucleotide substitution by AIC, AICc, and BIC using three different programs for real datasets.
Dataset	jModelTest2				ModelTest-NG				IQ-TREE
	AIC	AICc	BIC	Are models similar?*	AIC	AICc	BIC	Are models similar?*	AIC	AICc	BIC	Are models similar?*
Anderson_2013	TIM3+I+G	TIM3+I+G	TPM3uf+I+G	No	TIM3+I+G4	TIM3+I+G4	TIM3+I+G4	Yes	GTR+F+I+G4	GTR+F+I+G4	GTR+F+I+G4	Yes
Bergsten_2013	GTR+I+G	GTR+I+G	GTR+I+G	Yes	GTR+I+G4	GTR+I+G4	GTR+I+G4	Yes	GTR+F+I+G4	GTR+F+I+G4	GTR+F+I+G4	Yes
Broughton_2013	GTR+I+G	GTR+I+G	GTR+I+G	Yes	GTR+I+G4	GTR+I+G4	GTR+I+G4	Yes	GTR+F+I+G4	GTR+F+I+G4	GTR+F+I+G4	Yes
Brown_2012	TVM+I+G	TVM+I+G	TVM+I+G	Yes	TVM+I+G4	TVM+I+G4	TVM+I+G4	Yes	GTR+F+I+G4	GTR+F+I+G4	GTR+F+I+G4	Yes
Caterino_2001	GTR+I+G	GTR+I+G	GTR+I+G	Yes	GTR+I+G4	GTR+I+G4	GTR+I+G4	Yes	GTR+F+I+G4	GTR+F+I+G4	GTR+F+I+G4	Yes
Cognato_2001	GTR+I+G	GTR+I+G	TIM1+I+G	No	GTR+I+G4	GTR+I+G4	TIM1+I+G4	No	GTR+F+I+G4	GTR+F+I+G4	GTR+F+I+G4	Yes
Day_2013	TIM1+I+G	TIM1+I+G	TIM1+I+G	Yes	TIM1+I+G4	TIM1+I+G4	TIM1+I+G4	Yes	GTR+F+I+G4	GTR+F+I+G4	TIM+F+I+G4	No
Devitt_2013	TIM2+I+G	TIM2+I+G	HKY+I	No	TIM2+I+G4	TPM2uf+I+G4	HKY+I	No	TIM2+F+I+G4	TIM2+F+I	TPM2u+F+I	No
Dornburg_2012	GTR+I+G	GTR+I+G	TIM2+I+G	No	GTR+I+G4	GTR+I+G4	TIM2+I+G4	No	TIM2+F+I+G4	TIM2+F+I+G4	TIM2+F+I+G4	Yes
Dsouli_2011	GTR+I+G	GTR+I+G	GTR+I+G	Yes	GTR+I+G4	GTR+I+G4	GTR+I+G4	Yes	GTR+F+I+G4	GTR+F+I+G4	GTR+F+I+G4	Yes
Ekrem_2010	GTR+I+G	GTR+I+G	TIM3+I+G	No	GTR+I+G4	GTR+I+G4	TIM3+I+G4	No	GTR+F+I+G4	GTR+F+I+G4	GTR+F+I+G4	Yes
Elias_2009	GTR+I+G	GTR+I+G	TIM2+I+G	No	GTR+I+G4	GTR+I+G4	TIM2+I+G4	No	GTR+F+I+G4	GTR+F+I+G4	TIM2+F+I+G4	Yes
Fishbein_2001	GTR+I+G	GTR+I+G	GTR+I+G	Yes	GTR+I+G4	GTR+I+G4	GTR+I+G4	Yes	GTR+F+I+G4	GTR+F+I+G4	GTR+F+I+G4	Yes
Fong_2012	GTR+I+G	GTR+I+G	GTR+I+G	Yes	GTR+I+G4	GTR+I+G4	GTR+I+G4	Yes	SYM+I+G4	SYM+I+G4	SYM+I+G4	Yes
Grande_2013	GTR+I+G	GTR+I+G	TIM2+I+G	No	GTR+I+G4	GTR+I+G4	TIM2+I+G4	No	GTR+F+I+G4	GTR+F+I+G4	TIM2+F+I+G4	No
Guschanski_2013	GTR+I+G	GTR+I+G	TIM3+I+G	No	TIM3+I+G4	TIM3+I+G4	TIM3+I+G4	Yes	TIM2+F+I+G4	TIM2+F+I+G4	TIM2+F+I+G4	Yes
Kaffenberger_2011	GTR+I+G	GTR+I+G	TIM2+I+G	No	GTR+I+G4	GTR+I+G4	TIM2+I+G4	No	GTR+F+I+G4	GTR+F+I+G4	TIM2+F+I+G4	No
Kang_2013a	TVM+I+G	TVM+I+G	HKY+I+G	No	TVM+I+G4	TVM+I+G4	HKY+I+G4	No	TVM+F+I+G4	TVM+F+I+G4	K3Pu+F+I+G4	No
Kang_2013b	TPM1uf+I+G	TPM1uf+I+G	TPM1uf+I+G	Yes	TPM1uf+I+G4	TPM1uf+I+G4	TPM1uf+I+G4	Yes	K3Pu+F+I+G4	K3Pu+F+I+G4	K3Pu+F+I+G4	Yes
Kawahara_2013	GTR+I+G	GTR+I+G	GTR+I+G	Yes	GTR+I+G4	GTR+I+G4	GTR+I+G4	Yes	GTR+F+I+G4	GTR+F+I+G4	GTR+F+I+G4	Yes
Lartillot_2012	GTR+I+G	GTR+I+G	TVM+I+G	Yes	GTR+I+G4	GTR+I+G4	GTR+I+G4	Yes	GTR+F+I+G4	GTR+F+I+G4	GTR+F+I+G4	Yes
Leavitt_2013	TVM+I+G	TVM+I+G	TVM+I+G	Yes	TVM+I+G4	TVM+I+G4	TVM+I+G4	Yes	GTR+F+I+G4	GTR+F+I+G4	GTR+F+I+G4	Yes
Li_2008	GTR+I+G	GTR+I+G	TIM2+I+G	No	GTR+I+G4	GTR+I+G4	TIM2+I+G4	No	GTR+F+I+G4	GTR+F+I+G4	TIM2+F+I+G4	No
Murray_2013	GTR+I+G	GTR+I+G	GTR+I+G	Yes	GTR+I+G4	GTR+I+G4	GTR+I+G4	Yes	GTR+F+I+G4	GTR+F+I+G4	GTR+F+I+G4	Yes
Rightmyer_2013	GTR+I+G	GTR+I+G	GTR+I+G	Yes	GTR+I+G4	GTR+I+G4	GTR+I+G4	Yes	GTR+F+I+G4	GTR+F+I+G4	GTR+F+I+G4	Yes
Sauquet_2011	GTR+I+G	GTR+I+G	GTR+I+G	Yes	GTR+I+G4	GTR+I+G4	GTR+I+G4	Yes	GTR+F+I+G4	GTR+F+I+G4	GTR+F+I+G4	Yes
Seago_2011	GTR+I+G	GTR+I+G	GTR+I+G	Yes	GTR+I+G4	GTR+I+G4	GTR+I+G4	Yes	GTR+F+I+G4	GTR+F+I+G4	GTR+F+I+G4	Yes
Sharanowski_2011	GTR+I+G	GTR+I+G	TIM2+I+G	No	GTR+I+G4	GTR+I+G4	GTR+I+G4	Yes	GTR+F+I+G4	GTR+F+I+G4	GTR+F+I+G4	Yes
Siler_2013	GTR+I+G	GTR+I+G	TIM2+I+G	No	GTR+I+G4	GTR+I+G4	TIM2+I+G4	No	GTR+F+I+G4	GTR+F+I+G4	GTR+F+I+G4	Yes
Tolley_2013	GTR+I+G	GTR+I+G	TVM+I+G	Yes	GTR+I+G4	GTR+I+G4	TVM+I+G4	Yes	GTR+F+I+G4	GTR+F+I+G4	GTR+F+I+G4	Yes
Unmack_2013	GTR+I+G	GTR+I+G	TIM2+I+G	No	TIM2+I+G4	TIM2+I+G4	TIM2+I+G4	Yes	GTR+F+I+G4	GTR+F+I+G4	TIM3+F+I+G4	No
Wainwright_2012	TVM+I+G	TVM+I+G	TVM+I+G	Yes	TVM+I+G4	TVM+I+G4	TVM+I+G4	Yes	GTR+F+I+G4	GTR+F+I+G4	GTR+F+I+G4	Yes
Ward_2010	TIM1+I+G	TIM1+I+G	TrN+I+G	No	TIM1+I+G4	TIM1+I+G4	TrN+I+G4	Yes	TIM+F+I+G4	TIM+F+I+G4	TN+F+I+G4	No
Welton_2013	TVM+I+G	TVM+I+G	TVM+I+G	Yes	TVM+I+G4	TVM+I+G4	TVM+I+G4	Yes	GTR+F+I+G4	GTR+F+I+G4	GTR+F+I+G4	Yes
*Based on Supplementary Table S3: Yes - 4 or less models apart; No - 5 or more models apart.
