# Supplementary material for: The impact of software and criteria on the selection of best-fit nucleotide substitution models for molecular evolutionary genetic analysis
Source: PLoS One. 2025 Mar 26;20(3):e0319774. doi: 10.1371/journal.pone.0319774 (PMC11940733; doi:10.1371/journal.pone.0319774)
Supplement: S5 Table — (XLSX) [file pone.0319774.s008.xlsx]

## Sheet: Table S5
Supplementary Table S5. Results of statistical selection of best-fit models of nucleotide substitution by AIC, AICc, and BIC using three different programs for simulated datasets.
Dataset	jModelTest2				ModelTest-NG				IQ-TREE
	AIC	AICc	BIC	Are models similar?*	AIC	AICc	BIC	Are models similar?*	AIC	AICc	BIC	Are models similar?*
F81_F_10000	TPM3uf	TPM3uf	F81	No	TPM3uf	TPM3uf	F81	No	TIM3+F	TIM3+F	F81+F	No
F81_F_G_10000	TrN+G	TrN+G	F81+G	Yes	TrN+G4	TrN+G4	F81+G4	Yes	TIM3+F+G4	TIM3+F+G4	F81+F+G4	No
F81_F_I_10000	F81+I	F81+I	F81+I	Yes	HKY+I	HKY+I	F81+I	Yes	HKY+F+I	HKY+F+I	F81+F+I	Yes
F81_F_I_G_10000	F81+I+G	F81+I+G	F81+I+G	Yes	TrN+I+G4	TrN+I+G4	F81+I+G4	Yes	TN+F+I+G4	TN+F+I+G4	F81+F+I+G4	Yes
GTR_F_10000	GTR	GTR	GTR	Yes	GTR	GTR	GTR	Yes	GTR+F	GTR+F	GTR+F	Yes
GTR_F_G_10000	GTR+G	GTR+G	GTR+G	Yes	GTR+G4	GTR+G4	GTR+G4	Yes	GTR+F+G4	GTR+F+G4	GTR+F+G4	Yes
GTR_F_I_10000	GTR+I	GTR+I	GTR+I	Yes	GTR+I	GTR+I	GTR+I	Yes	GTR+F+I	GTR+F+I	GTR+F+I	Yes
GTR_F_I_G_10000	GTR+I+G	GTR+I+G	GTR+I+G	Yes	GTR+I+G4	GTR+I+G4	GTR+I+G4	Yes	GTR+F+I+G4	GTR+F+I+G4	GTR+F+I+G4	Yes
HKY_F_10000	HKY	HKY	HKY	Yes	HKY	HKY	HKY	Yes	HKY+F	HKY+F	HKY+F	Yes
HKY_F_G_10000	HKY+I+G	HKY+I+G	HKY+G	Yes	HKY+G4	HKY+G4	HKY+G4	Yes	TVM+F+G4	TVM+F+G4	HKY+F+G4	No
HKY_F_I_10000	TrN+I	TrN+I	HKY+I	Yes	TrN+I	TrN+I	HKY+I	Yes	HKY+F+I	HKY+F+I	HKY+F+I	Yes
HKY_F_I_G_10000	TVM+I+G	TPM2uf+I+G	HKY+I+G	No	TPM2uf+I+G4	TPM2uf+I+G4	HKY+I+G4	No	GTR+F+I+G4	GTR+F+I+G4	TPM2u+F+I+G4	No
JC_10000	F81	F81	JC	Yes	F81	F81	JC	Yes	JC	JC	JC	Yes
JC_G_10000	TPM3+I+G	JC+I+G	JC+G	No	JC+I+G4	JC+I+G4	JC+G4	Yes	TPM3+I+G4	JC+I+G4	JC+G4	No
JC_I_10000	JC+I	JC+I	JC+I	Yes	JC+I	JC+I	JC+I	Yes	JC+I	JC+I	JC+I	Yes
JC_I_G_10000	F81+I+G	JC+I+G	JC+I+G	Yes	F81+I+G4	F81+I+G4	JC+I+G4	Yes	JC+I+G4	JC+I+G4	JC+I+G4	Yes
K80_10000	K80	K80	K80	Yes	K80	K80	K80	Yes	K2P	K2P	K2P	Yes
K80_G_10000	TPM1+G	TPM1+G	K80+G	No	TPM1+G4	TPM1+G4	K80+G4	No	K3P+G4	K3P+G4	K2P+G4	Yes
K80_I_10000	K80+I	K80+I	K80+I	Yes	K80+I	K80+I	K80+I	Yes	K2P+I	K2P+I	K2P+I	Yes
K80_I_G_10000	TPM1uf+I+G	TPM1uf+I+G	K80+I+G	Yes	TPM1uf+I+G4	TPM1uf+I+G4	K80+I+G4	Yes	K3P+I+G4	K3P+I+G4	K2P+I+G4	Yes
K81_10000	TVM	TVM	TPM1	No	TVM	TVM	TPM1	No	K3P	K3P	K3P	Yes
K81_G_10000	SYM+G	SYM+G	TPM1+G	No	SYM+G4	SYM+G4	TPM1+G4	No	SYM+G4	SYM+G4	K3P+G4	No
K81_I_10000	TIM1+I	TIM1+I	TPM1+I	No	TIM1+I	TIM1+I	TPM1+I	No	TIM+F+I	TIM+F+I	K3P+I	No
K81_I_G_10000	TIM1ef+I+G	TIM1ef+I+G	TPM1+I+G	No	TIM1ef+I+G4	TIM1ef+I+G4	TPM1+I+G4	No	TIMe+I+G4	TIMe+I+G4	K3P+I+G4	No
K81u_F_10000	TIM1	TIM1	TPM1uf	No	TPM1uf	TPM1uf	TPM1uf	Yes	TIM+F	TIM+F	K3Pu+F	No
K81u_F_G_10000	TPM1uf+G	TPM1uf+G	TPM1uf+G	Yes	TPM1uf+G4	TPM1uf+G4	TPM1uf+G4	Yes	TIM+F+G4	TIM+F+G4	K3Pu+F+G4	No
K81u_F_I_10000	TIM1+I	TIM1+I	TPM1uf+I	No	TIM1+I	TIM1+I	TPM1uf+I	No	TIM+F+I	TIM+F+I	K3Pu+F+I	No
K81u_F_I_G_10000	TPM1uf+I+G	TPM1uf+I+G	TPM1uf+I+G	Yes	TPM1uf+I+G4	TPM1uf+I+G4	TPM1uf+I+G4	Yes	GTR+F+I+G4	GTR+F+I+G4	K3Pu+F+I+G4	No
SYM_10000	GTR+G	GTR+G	SYM	Yes	GTR	GTR	SYM	Yes	GTR+F+G4	GTR+F+G4	SYM	Yes
SYM_G_10000	SYM+G	SYM+G	SYM+G	Yes	SYM+G4	SYM+G4	SYM+G4	Yes	SYM+G4	SYM+G4	SYM+G4	Yes
SYM_I_10000	SYM+I	SYM+I	SYM+I	Yes	SYM+I	SYM+I	SYM+I	Yes	SYM+I	SYM+I	SYM+I	Yes
SYM_I_G_10000	SYM+I+G	SYM+I+G	SYM+I+G	Yes	SYM+I+G4	SYM+I+G4	SYM+I+G4	Yes	SYM+I+G4	SYM+I+G4	SYM+I+G4	Yes
TIM2_F_10000	GTR	GTR	TIM2	No	TIM2	TIM2	TIM2	Yes	GTR+F	GTR+F	TIM2+F	No
TIM2_F_G_10000	GTR+G	GTR+G	TIM2+G	No	GTR+G4	GTR+G4	TIM2+G4	No	GTR+F+G4	GTR+F+G4	TIM2+F+G4	No
TIM2_F_I_10000	TIM2+I	TIM2+I	TIM2+I	Yes	TIM2+I	TIM2+I	TIM2+I	Yes	TIM2+F+I	TIM2+F+I	TIM2+F+I	Yes
TIM2_F_I_G_10000	TIM2+I+G	TIM2+I+G	TIM2+I+G	Yes	TIM2+I+G4	TIM2+I+G4	TIM2+I+G4	Yes	TIM2+F+I+G4	TIM2+F+I+G4	TIM2+F+I+G4	Yes
TIM2e_10000	TIM2ef+G	TIM2ef	TIM2ef	Yes	TIM2ef	TIM2ef	TIM2ef	Yes	TIM2e	TIM2e	TIM2e	Yes
TIM2e_G_10000	TIM2ef+I+G	TIM2ef+I+G	TIM2ef+G	Yes	TIM2ef+G4	TIM2ef+G4	TIM2ef+G4	Yes	TIM2e+G4	TIM2e+G4	TIM2e+G4	Yes
TIM2e_I_10000	TIM2ef+I	TIM2ef+I	TIM2ef+I	Yes	TIM2ef+I	TIM2ef+I	TIM2ef+I	Yes	TIM2e+I	TIM2e+I	TIM2e+I	Yes
TIM2e_I_G_10000	TIM2ef+I+G	TIM2ef+I+G	TIM2ef+I+G	Yes	TIM2ef+I+G4	TIM2ef+I+G4	TIM2ef+I+G4	Yes	TIM2e+I+G4	TIM2e+I+G4	TIM2e+I+G4	Yes
TIM3_F_10000	TIM3	TIM3	TIM3	Yes	TIM3	TIM3	TIM3	Yes	TIM3+F	TIM3+F	TIM3+F	Yes
TIM3_F_G_10000	TIM3+I+G	TIM3+I+G	TIM3+G	Yes	TIM3+I+G4	TIM3+I+G4	TIM3+G4	Yes	GTR+F+I+G4	GTR+F+I+G4	TIM3+F+G4	No
TIM3_F_I_10000	TIM3+I	TIM3+I	TIM3+I	Yes	TIM3+I	TIM3+I	TIM3+I	Yes	TIM3+F+I	TIM3+F+I	TIM3+F+I	Yes
TIM3_F_I_G_10000	TIM3+I+G	TIM3+I+G	TIM3+I+G	Yes	TIM3+I+G4	TIM3+I+G4	TIM3+I+G4	Yes	TIM3+F+I+G4	TIM3+F+I+G4	TIM3+F+I+G4	Yes
TIM3e_10000	TIM3ef	TIM3ef	TIM3ef	Yes	TIM3ef	TIM3ef	TIM3ef	Yes	TIM3e	TIM3e	TIM3e	Yes
TIM3e_G_10000	TIM3ef+I+G	TIM3ef+I+G	TIM3ef+G	Yes	TIM3ef+I+G4	TIM3ef+I+G4	TIM3ef+G4	Yes	TIM3e+I+G4	TIM3e+I+G4	TIM3e+G4	Yes
TIM3e_I_10000	TIM3ef+I	TIM3ef+I	TIM3ef+I	Yes	TIM3ef+I	TIM3ef+I	TIM3ef+I	Yes	TIM3e+I	TIM3e+I	TIM3e+I	Yes
TIM3e_I_G_10000	TIM3ef+I+G	TIM3ef+I+G	TIM3ef+I+G	Yes	TIM3ef+I+G4	TIM3ef+I+G4	TIM3ef+I+G4	Yes	TIM3e+I+G4	TIM3e+I+G4	TIM3e+I+G4	Yes
TIM_F_10000	GTR	GTR	TIM1	No	GTR	GTR	TIM1	No	GTR+F	GTR+F	TIM+F	No
TIM_F_G_10000	GTR+G	GTR+G	TIM1+G	No	GTR+G4	GTR+G4	TIM1+G4	No	GTR+F+G4	GTR+F+G4	TIM+F+G4	No
TIM_F_I_10000	GTR+I	GTR+I	TIM1+I	No	GTR+I	GTR+I	TIM1+I	No	GTR+F+I	GTR+F+I	TIM+F+I	No
TIM_F_I_G_10000	TIM1+I+G	TIM1+I+G	TIM1+I+G	Yes	TIM1+I+G4	TIM1+I+G4	TIM1+I+G4	Yes	GTR+F+I+G4	GTR+F+I+G4	TIM+F+I+G4	No
TIMe_10000	TIM1ef	TIM1ef	TIM1ef	Yes	TIM1ef	TIM1ef	TIM1ef	Yes	TIMe	TIMe	TIMe	Yes
TIMe_G_10000	TIM1ef+G	TIM1ef+G	TIM1ef+G	Yes	TIM1ef+G4	TIM1ef+G4	TIM1ef+G4	Yes	TIMe+G4	TIMe+G4	TIMe+G4	Yes
TIMe_I_10000	TIM1ef+I	TIM1ef+I	TIM1ef+I	Yes	TIM1ef+I	TIM1ef+I	TIM1ef+I	Yes	TIMe+I	TIMe+I	TIMe+I	Yes
TIMe_I_G_10000	TIM1ef+I+G	TIM1ef+I+G	TIM1ef+I+G	Yes	TIM1ef+I+G4	TIM1ef+I+G4	TIM1ef+I+G4	Yes	TIMe+I+G4	TIMe+I+G4	TIMe+I+G4	Yes
TN_F_10000	TrN	TrN	TrN	Yes	TrN	TrN	TrN	Yes	TN+F	TN+F	TN+F	Yes
TN_F_G_10000	TrN+I+G	TrN+I+G	TrN+G	Yes	TrN+I+G4	TrN+I+G4	TrN+G4	Yes	TN+F+I+G4	TN+F+I+G4	TN+F+G4	Yes
TN_F_I_10000	TrN+I	TrN+I	TrN+I	Yes	TrN+I	TrN+I	TrN+I	Yes	TN+F+I	TN+F+I	TN+F+I	Yes
TN_F_I_G_10000	TrN+I+G	TrN+I+G	TrN+I+G	Yes	TrN+I+G4	TrN+I+G4	TrN+I+G4	Yes	TIM2+F+I+G4	TIM2+F+I+G4	TN+F+I+G4	Yes
TNe_10000	TrNef	TrNef	TrNef	Yes	TrNef	TrNef	TrNef	Yes	TNe	TNe	TNe	Yes
TNe_G_10000	TrNef+G	TrNef+G	TrNef+G	Yes	TrNef+G4	TrNef+G4	TrNef+G4	Yes	TNe+G4	TNe+G4	TNe+G4	Yes
TNe_I_10000	TrNef+I	TrNef+I	TrNef+I	Yes	TrNef+I	TrNef+I	TrNef+I	Yes	TNe+I	TNe+I	TNe+I	Yes
TNe_I_G_10000	TrNef+I+G	TrNef+I+G	TrNef+I+G	Yes	TrNef+I+G4	TrNef+I+G4	TrNef+I+G4	Yes	TNe+I+G4	TNe+I+G4	TNe+I+G4	Yes
TPM2_10000	TPM2	TPM2	TPM2	Yes	TPM2	TPM2	TPM2	Yes	TPM2	TPM2	TPM2	Yes
TPM2_G_10000	TPM2+G	TPM2+G	TPM2+G	Yes	TPM2+G4	TPM2+G4	TPM2+G4	Yes	TPM2+G4	TPM2+G4	TPM2+G4	Yes
TPM2_I_10000	TIM2+I	TIM2+I	TPM2+I	No	TIM2+I	TIM2+I	TPM2+I	No	TIM2e+I	TIM2e+I	TPM2+I	No
TPM2_I_G_10000	TPM2+I+G	TPM2+I+G	TPM2+I+G	Yes	TPM2+I+G4	TPM2+I+G4	TPM2+I+G4	Yes	TPM2+I+G4	TPM2+I+G4	TPM2+I+G4	Yes
TPM2u_F_10000	TPM2uf	TPM2uf	TPM2uf	Yes	TPM2uf	TPM2uf	TPM2uf	Yes	TPM2u+F	TPM2u+F	TPM2u+F	Yes
TPM2u_F_G_10000	TPM2uf+G	TPM2uf+G	TPM2uf+G	Yes	TPM2uf+G4	TPM2uf+G4	TPM2uf+G4	Yes	TPM2u+F+G4	TPM2u+F+G4	TPM2u+F+G4	Yes
TPM2u_F_I_10000	TIM2+I	TIM2+I	TPM2uf+I	No	TIM2+I	TIM2+I	TPM2uf+I	No	TIM2+F+I	TIM2+F+I	TIM2+F+I	Yes
TPM2u_F_I_G_10000	TVM+I+G	TVM+I+G	TPM2uf+I+G	No	TPM2uf+I+G4	TPM2uf+I+G4	TPM2uf+I+G4	Yes	TVM+F+I+G4	TVM+F+I+G4	TPM2u+F+I+G4	No
TPM3_10000	TPM3	TPM3	TPM3	Yes	TPM3	TPM3	TPM3	Yes	TPM3	TPM3	TPM3	Yes
TPM3_G_10000	TPM3uf+G	TPM3uf+G	TPM3+G	Yes	TPM3uf+G4	TPM3uf+G4	TPM3+G4	Yes	TPM3+G4	TPM3+G4	TPM3+G4	Yes
TPM3_I_10000	TIM3ef+I	TIM3ef+I	TPM3+I	No	TIM3ef+I	TIM3ef+I	TPM3+I	No	TIM3e+I	TIM3e+I	TPM3+I	No
TPM3_I_G_10000	TIM3ef+I+G	TIM3ef+I+G	TPM3+I+G	No	TIM3ef+I+G4	TIM3ef+I+G4	TPM3+I+G4	No	TIM3e+I+G4	TIM3e+I+G4	TPM3+I+G4	No
TPM3u_F_10000	TIM3	TIM3	TPM3uf	No	TIM3	TIM3	TPM3uf	No	TIM3+F	TIM3+F	TPM3u+F	No
TPM3u_F_G_10000	TPM3uf+I+G	TPM3uf+I+G	TPM3uf+G	Yes	TPM3uf+G4	TPM3uf+G4	TPM3uf+G4	Yes	TPM3u+F+G4	TPM3u+F+G4	TPM3u+F+G4	Yes
TPM3u_F_I_10000	TPM3uf+I	TPM3uf+I	TPM3uf+I	Yes	TPM3uf+I	TPM3uf+I	TPM3uf+I	Yes	TPM3u+F+I	TPM3u+F+I	TPM3u+F+I	Yes
TPM3u_F_I_G_10000	TPM3uf+I+G	TPM3uf+I+G	TPM3uf+I+G	Yes	TPM3uf+I+G4	TPM3uf+I+G4	TPM3uf+I+G4	Yes	TIM3+F+I+G4	TIM3+F+I+G4	TPM3u+F+I+G4	Yes
TVM_F_10000	TVM+G	TVM+G	TVM	Yes	TVM	TVM	TVM	Yes	TVM+F+G4	TVM+F+G4	TVM+F	Yes
TVM_F_G_10000	TVM+G	TVM+G	TVM+G	Yes	TVM+G4	TVM+G4	TVM+G4	Yes	TVM+F+G4	TVM+F+G4	TVM+F+G4	Yes
TVM_F_I_10000	GTR+I	GTR+I	TVM+I	Yes	GTR+I	GTR+I	TVM+I	Yes	GTR+F+I	GTR+F+I	TVM+F+I	Yes
TVM_F_I_G_10000	TVM+I+G	TVM+I+G	TVM+I+G	Yes	TVM+I+G4	TVM+I+G4	TVM+I+G4	Yes	TVM+F+I+G4	TVM+F+I+G4	TVM+F+I+G4	Yes
TVMe_10000	TVM	TVM	TVMef	Yes	TVM	TVM	TVMef	Yes	TVMe	TVMe	TVMe	Yes
TVMe_G_10000	TVMef+G	TVMef+G	TVMef+G	Yes	TVMef+G4	TVMef+G4	TVMef+G4	Yes	TVMe+G4	TVMe+G4	TVMe+G4	Yes
TVMe_I_10000	GTR+I	GTR+I	TVMef+I	Yes	GTR+I	GTR+I	TVMef+I	Yes	GTR+F+I	GTR+F+I	TVMe+I	Yes
TVMe_I_G_10000	TVMef+I+G	TVMef+I+G	TVMef+I+G	Yes	TVMef+I+G4	TVMef+I+G4	TVMef+I+G4	Yes	TVMe+I+G4	TVMe+I+G4	TVMe+I+G4	Yes
*Based on Supplementary Table S3: Yes - 4 or less models apart; No - 5 or more models apart.
